# Supplementary material for: Mean Platelet Volume (MPV) as an indicator of disease activity and severity in lupus
Source: F1000Res. 2017 Mar 16;6:126. Originally published 2017 Feb 10. [Version 3] doi: 10.12688/f1000research.10763.3 (PMC5365216; doi:10.12688/f1000research.10763.3)
Supplement: Raw data of disease severity indicators in lupus [file f1000research-6-11985-s0000.tgz]

Archive with 1 entries (1 files):
- 4b0d3cde-d138-492e-a77c-59b861958c5d_Dataset_1.csv
