# Supplementary material for: Mean Platelet Volume (MPV) as an indicator of disease activity and severity in lupus
Source: F1000Res. 2017 Mar 16;6:126. Originally published 2017 Feb 10. [Version 3] doi: 10.12688/f1000research.10763.3 (PMC5365216; doi:10.12688/f1000research.10763.3)
Supplement: Raw data of disease severity indicators in lupus [file f1000research-6-11985-s0000.tgz › 4b0d3cde-d138-492e-a77c-59b861958c5d_Dataset_1.csv]

Group	SLEDAI	MPV	ESR	WBC	HB	Platelets	Age	Gender
2	2	11	14	6000	14	260	30	2
2	3	10	15	6000	13	260	31	2
2	4	9	17	5900	13	259	32	2
2	2	11	14	5900	14	260	33	2
2	3	10	14	6000	13	259	34	1
2	4	9	16	6000	13	259	29	1
2	2	11	13	5900	14	260	28	2
2	3	10	14	5800	13	260	27	2
2	4	9	15	5888	13	258	26	2
2	2	11	13	5814	14	259	26	2
2	3	10	13	5899	13	260	26	2
2	4	9	14	5789	13	259	27	2
2	2	12	14	5800	14	261	28	2
2	3	10	15	5790	13	261	28	2
2	4	9	16	5760	12	259	29	2
2	2	11	11	6000	15	263	29	2
2	3	10	14	5900	14	260	30	2
2	4	9	15	5879	13	260	29	2
2	2	12	10	5900	15	259	30	2
2	3	11	12	5900	14	260	31	2
2	4	9	15	6000	12	259	33	1
2	2	11	11	6000	15	259	33	2
2	3	10	14	5900	14	260	32	2
2	4	9	14	5800	13	260	31	1
2	3	10	11	5888	15	258	28	2
1	8	9	30	5814	14	259	27	2
1	9	9	30	5899	13	260	29	2
1	10	8	32	5789	13	259	26	2
1	11	8	33	5800	13	261	27	2
1	12	8	36	5790	12	261	26	2
1	13	8	38	5760	12	258	27	2
1	13	8	37	6000	12	259	26	2
1	13	8	36	5900	12	260	26	2
1	13	8	40	5879	12	259	25	2
1	14	8	43	5900	13	261	26	2
1	15	7	47	5500	12	261	25	2
1	16	7	47	5456	12	259	25	1
1	17	7	50	5411	12	263	25	2
1	18	7	55	5300	11	260	26	1
1	19	7	59	5298	11	260	25	2
1	20	7	60	5213	11	259	25	2
1	21	6	62	5100	11	260	25	2
1	22	6	63	5089	11	259	25	2
1	21	6	63	5010	11	259	26	2
1	20	6	61	5000	11	260	27	2
1	20	6	60	4989	11	260	28	2
1	19	6	59	4969	11	258	29	2
1	21	6	64	4940	10	259	26	1
1	22	6	66	4879	10	260	27	1
1	22	6	67	4870	10	259	28	2
